# Supplementary material for: Diverse, Cryptic, and Undescribed: Club and Coral Fungi in a Temperate Australian Forest
Source: J Fungi (Basel). 2025 Jul 3;11(7):502. doi: 10.3390/jof11070502 (PMC12298858; doi:10.3390/jof11070502)
Supplement: Supplementary file 1 [file jof-11-00502-s001.zip]

Archive with 6 entries (6 files):
- Figure S1 Clavulinopsis tree.pdf
- Figure S2 Ramariopsis tree.pdf
- Figure S3 Ramaria tree.pdf
- Table S1 Clavulinopsis OTUs.pdf
- Table S2 Ramariopsis OTUs.pdf
- Table S3 Ramaria OTUs.pdf
